# Supplementary material for: Transformation of Seed Non-Transmissible Hop Viroids in Nicotiana benthamiana Causes Distortions in Male Gametophyte Development
Source: Plants (Basel). 2021 Nov 6;10(11):2398. doi: 10.3390/plants10112398 (PMC8624972; doi:10.3390/plants10112398)
Supplement: Supplementary file 1 [file plants-10-02398-s001.zip]

Archive with 1 entries (1 files):
- plants-1410911-supplementary.pdf
